# Supplementary material for: Radiomic Phenotypes for Improving Early Prediction of Survival in Stage III Non-Small Cell Lung Cancer Adenocarcinoma after Chemoradiation
Source: Cancers (Basel). 2022 Jan 29;14(3):700. doi: 10.3390/cancers14030700 (PMC8833400; doi:10.3390/cancers14030700)
Supplement: Supplementary file 1 [file cancers-14-00700-s001.zip]

Archive with 1 entries (1 files):
- cancers-1486324-supplementary.pdf
